# Supplementary material for: Case-control study on post-COVID-19 conditions reveals severe acute infection and chronic pulmonary disease as potential risk factors
Source: iScience. 2024 Jun 28;27(8):110406. doi: 10.1016/j.isci.2024.110406 (PMC11284568; doi:10.1016/j.isci.2024.110406)
Supplement: Table S5. List of lab tests in the acute COVID-19 phase, related to Figure 1 [file mmc2.xlsx]

## Sheet: Sheet1
Lab test/measurement	Unit	Long COVID			Control
		Patient count	Mean	95% CI	Patient count	Mean	95% CI
Alanine Aminotransferase	units/l	313	42.42	[38.02, 47.63]	109	36.7	[28.93, 46.36]
Albumin	g/dl	315	3.59	[3.53, 3.65]	116	3.74	[3.62, 3.85]
Alkaline Phosphatase, Serum	U/L	310	88.36	[83.6, 93.68]	110	92.53	[83.39, 103.99]
anion gap, serum/plasma	not applicable	372	11.58	[11.36, 11.81]	141	11.45	[11.09, 11.83]
Aspartate Aminotransferase	unit/l	312	48.41	[40.31, 61.58]	112	43.36	[35.71, 54.81]
base excess arterial blood	mEq/L	66	0.39	[-0.55, 1.29]	16	-0.25	[-2.26, 1.71]
Basophils	10 (9)/l	304	0.03	[0.03, 0.04]	106	0.03	[0.03, 0.04]
Basophils / 100 WBCs	%	37	0.55	[0.36, 0.75]	19	0.42	[0.27, 0.59]
Bicarbonate, Arterial (HCO3)	mmol/L	69	24.21	[23.32, 25.17]	17	23.28	[21.49, 25.21]
Bicarbonate, Venous (HCO3)	mmol/L	176	24.48	[24.0, 24.93]	62	24.74	[23.9, 25.57]
Body Mass Index (BMI)	kg/m^2	332	16.05	[14.92, 17.15]	134	15.93	[14.59, 17.36]
C Reactive Protein, in Serum/Plasma/Blood	mg/l	239	63.18	[55.69, 71.73]	66	50.92	[41.97, 60.82]
Calcium [Mass/Volume] in Blood, Serum, or Plasma	mg/dl	371	8.87	[8.81, 8.92]	149	8.97	[8.87, 9.07]
Calcium, Ionized, Serum	mg/dl	59	4.73	[4.66, 4.8]	18	4.8	[4.59, 5.07]
Carbon Dioxide [Partial Pressure], Arterial Blood (PaCO2)	mmhg	69	37.36	[35.51, 39.24]	17	38.83	[35.26, 42.12]
carboxyhaemoglobin	%	68	0.94	[0.8, 1.14]	16	0.7	[0.48, 0.98]
carboxyhaemoglobin (fractional)	%	54	0.83	[0.73, 0.92]	13	0.66	[0.44, 0.97]
Carboxyhemoglobin (Fractional), Arterial	%	54	0.83	[0.73, 0.92]	13	0.66	[0.42, 0.95]
Chloride [Moles/volume] in Blood, Plasma or Serum	mmol/l	374	101.43	[101.07, 101.83]	142	101.78	[101.15, 102.41]
Cholesterol in HDL [Mass/volume] in Serum or Plasma	mg/dl	21	38.43	[32.86, 44.62]	11	52.55	[45.55, 60.28]
Creatinine	mg/dl	380	1.06	[0.99, 1.13]	150	1.17	[1.03, 1.34]
D - dimer	ng/ml feu	272	2013.63	[1665.64, 2398.06]	71	1917.63	[1354.12, 2543.8]
Direct Bilirubin	mg/dL	86	0.4	[0.28, 0.57]	29	0.37	[0.24, 0.54]
Eosinophils [#/Volume], Blood	10(9)/l	325	0.1	[0.09, 0.12]	118	0.1	[0.08, 0.12]
Eosinophils / 100 WBCs in blood	%	49	1.51	[1.09, 1.99]	21	1.23	[0.75, 1.85]
Erythrocyte Count	x10(12)/l	386	4.29	[4.22, 4.35]	146	4.26	[4.15, 4.38]
Erythrocyte Distribution Width (RDW), Blood	ratio	386	13.91	[13.73, 14.11]	146	13.87	[13.59, 14.2]
Erythrocyte Distribution Width (RDW), Entic Volume, Blood	fL	30	47.34	[43.91, 51.48]	18	46.48	[43.13, 50.52]
Estimated Glomerular Filtration Rate (eGFR) -- CKD-EPI	mL/min/BSA	258	66.11	[63.71, 68.5]	96	62.73	[59.22, 66.48]
Ferritin	mcg/l	65	742.19	[567.55, 913.99]	21	723.72	[426.73, 1085.46]
Fibrinogen [Mass/volume], Plasma	mg/dl	75	506.85	[473.64, 543.96]	28	503.77	[428.52, 578.28]
fractional oxyhemoglobin, blood	%	53	82.7	[77.59, 87.67]	14	75.69	[66.65, 84.83]
Glucose [Mass/volume] in Serum or Plasma	mg/dl	377	132.74	[128.48, 137.22]	145	126.7	[117.92, 137.05]
Heart Rate	bpm	329	81.56	[80.25, 83.01]	112	82.06	[79.66, 84.5]
Height	Meters	263	1.67	[1.65, 1.68]	106	1.65	[1.61, 1.68]
Hematocrit	%	386	38.5	[37.98, 39.06]	147	38.42	[37.56, 39.34]
Hemoglobin	g/dl	387	12.75	[12.56, 12.93]	148	12.72	[12.36, 13.04]
Immature granulocytes / 100 WBCs	%	24	1.4	[0.98, 1.84]	12	0.93	[0.61, 1.25]
Lactate	mmol/l	42	1.59	[1.26, 2.06]	16	1.59	[1.22, 2.12]
Lactate Dehydrogenase (LDH), Serum	u/l	69	400.69	[360.17, 450.1]	29	354.68	[259.51, 486.24]
LDL Cholesterol [Mass/volume] in Serum or Plasma	mg/dl	19	80.84	[67.84, 95.21]	11	86.73	[72.18, 101.09]
Leukocyte Count	10(9)/l	387	8.61	[7.76, 9.95]	147	8.08	[6.93, 9.54]
Lipase, Serum	U/L	46	46.97	[37.32, 58.51]	16	95.93	[41.93, 189.58]
lymphocytes / 100 WBCs	%	76	17.07	[13.44, 21.02]	28	24.65	[18.45, 31.16]
Lymphocytes concentration in blood	10(9)/l	371	1.95	[1.24, 3.13]	136	2.38	[1.43, 3.9]
Magnesium [Mass/Volume], in Serum, Plasma or Blood	mg/dl	202	2.07	[2.03, 2.11]	59	2.03	[1.97, 2.09]
Mean Airway Pressure	cm water	37	13.04	[11.14, 14.84]	14	11.04	[8.09, 13.95]
Mean arterial pressure	mmHg	375	91.26	[90.2, 92.3]	156	90.49	[88.93, 92.21]
Mean Corpuscular Hemoglobin (MCH)	pg	30	29.31	[28.26, 30.43]	18	30.32	[29.55, 31.08]
Mean Corpuscular Hemoglobin Concentration	g/dl	30	32.56	[31.92, 33.17]	18	32.76	[32.31, 33.22]
Mean Corpuscular Volume (MCV), Blood	fL	386	90.19	[89.67, 90.77]	146	90.93	[89.82, 92.02]
Mean Platelet Volume	fl	30	10.44	[10.12, 10.76]	18	10.17	[9.87, 10.48]
Metamyelocyte / 100 WBCs in blood	%	37	2.16	[1.73, 2.6]	12	1.21	[0.59, 2.13]
Monocytes [#/Volume] in Blood	10(9)/l	368	0.63	[0.6, 0.66]	134	0.66	[0.58, 0.79]
Monocytes / 100 WBCs in blood	%	75	7.04	[6.08, 8.07]	27	10.15	[7.04, 14.21]
Myelocytes / 100 WBCs in blood	%	29	2.78	[1.91, 3.8]	13	2	[1.03, 3.33]
Natriuretic peptide B prohormone N-terminal	pg/ml	117	2020.98	[1321.17, 2830.31]	27	1656.09	[842.14, 2635.96]
Neutrophils / 100 WBCs in blood	%	76	72.73	[68.61, 76.42]	28	61.81	[54.14, 69.15]
Neutrophils count in blood	10 (9) / L	375	5.91	[5.55, 6.27]	137	4.93	[4.43, 5.44]
NLR	ratio	76	10.66	[7.91, 14.33]	28	7.19	[3.93, 11.07]
Oxygen [Partial Pressure], Arterial Blood (PaO2)	mmHg	69	82.38	[76.89, 88.65]	17	109.27	[82.0, 146.69]
Oxygen [Partial Pressure], Venous Blood (PvO2)	mmHg	74	36.39	[33.66, 39.55]	16	31.39	[27.69, 35.33]
Oxygen Saturation % (SPO2)	%	657	95.91	[95.56, 96.17]	398	96.57	[96.34, 96.78]
Oxyhemoglobin (Fractional), Arterial	%	48	92.83	[92.19, 93.47]	11	92.14	[89.67, 94.03]
Patient Health Questionnaire (PHQ) 9	Not Applicable	43	10.23	[8.32, 12.3]	13	5.77	[2.84, 9.23]
pH, U	pH	69	5.73	[5.6, 5.88]	35	5.91	[5.72, 6.12]
pH, venous blood	Not Applicable	75	7.4	[7.38, 7.41]	17	7.39	[7.37, 7.41]
Phosphate [Mass/volume] in Serum, Plasma or Blood	mg/dl	78	3.55	[3.3, 3.82]	28	3.41	[3.13, 3.7]
Platelet Count	10(9)/l	387	242.17	[233.1, 251.54]	147	212.56	[198.06, 228.05]
Potassium [Moles/volume] in Serum or Plasma	mmol/l	377	4.13	[4.09, 4.18]	145	4.13	[4.05, 4.2]
Procalcitonin	ng/ml	78	0.9	[0.37, 1.79]	17	0.44	[0.19, 0.82]
Prothrombin time	seconds	147	17.23	[15.6, 18.91]	48	16.24	[13.84, 19.36]
Sodium [Moles / Volume] in Serum, Plasma or Blood	mmol/l	377	137.34	[137.0, 137.63]	145	137.63	[136.99, 138.2]
Total Bilirubin	mg/dl	302	0.53	[0.48, 0.6]	102	0.59	[0.51, 0.7]
Total Cholesterol [Mass/volume] in Serum or Plasma	mg/dl	22	144.41	[128.4, 161.41]	12	157.25	[140.5, 175.5]
Total Protein	g/dl	311	6.42	[6.34, 6.5]	107	6.53	[6.39, 6.69]
Triglyceride [Mass/volume] in Serum or Plasma	mg/dl	36	278.52	[203.5, 372.65]	17	141.43	[104.29, 187.0]
Troponin T, Cardiac [Mass/volume]	ng/ml	165	0.03	[0.03, 0.04]	49	0.04	[0.03, 0.06]
Urine Output	mL	222	331.21	[308.84, 352.76]	58	268.16	[234.29, 306.51]
urobilinogen, urine	mg/dL	64	0.6	[0.48, 0.74]	30	0.69	[0.45, 1.01]
Vent positive end expiratory pressure	cm water	36	9.61	[8.23, 10.88]	16	6.87	[4.85, 8.93]
Weight	Kg	100	72.57	[69.92, 75.19]	25	69.15	[64.51, 74.07]
